# Supplementary material for: Backcrossing Failure between Sikitita Olive and Its Male Parent Arbequina: Implications for the Self-Incompatibility System and Pollination Designs of Olive Orchards
Source: Plants (Basel). 2024 Oct 14;13(20):2872. doi: 10.3390/plants13202872 (PMC11510835; doi:10.3390/plants13202872)
Supplement: Supplementary file 1 [file plants-13-02872-s001.zip]

Archive with 2 entries (2 files):
- Supplementary-TableS1-Sikitita2022.pdf
- Supplementary-TableS2-Sikitita2023.pdf
